# Supplementary material for: Identification of SikCDPK family genes to low-temperature by RNA-seq approaches and functional analysis of SikCDPK1 in Saussurea involucrata (Kar. & Kir.)
Source: Front Plant Sci. 2024 Sep 30;15:1436651. doi: 10.3389/fpls.2024.1436651 (PMC11471645; doi:10.3389/fpls.2024.1436651)
Supplement: Supplementary file 1 [file DataSheet1.fasta]

>c10050_g1_i1	
MSSSSTSTSPPQPTKPPIIKKSIPPPSSNSKPNWVLKQKTPNLQHLYTIGRKLGQGQFGTTHLCTEKSTGIPYACKSIPKKKLICREDYEDVLKEIQIMHHLSEHPNVVRIKGTYEDALYVHIVMELCAGGELFDRIVQKGQYSEREAAKLIKTIVGVVEACHSLGVMHRDLKPENFLFSTTHEDATLKATDFGLSVFYKPGETFSDVVGSPYYVAPEVLRKHYGPESDVWSAGVILYILLSGVPPFWAETEMGIFRQILQAKLDFESEPWPAITDSAKDLIRKMLDRNPKKRLTAHEVLCHPWIVDDKMAPDKPLDSAVLSRLKQFSAMNKLKKMALRVIAERLSEEEIGGLKELFKMIDTDDSGTITFEELKEGLRKVGSELMESEIKDLMDAADIDNSGTIDYGEFLAATVHLNKLEREENLLSAFSFFDKDGSGYITIDELQQACEDFGLGEVRLDEIVKEIDQDDDGQIDYGEFAAMMRKGNGGIGRRTMRTNLNLGDAFGVVAPEKSL

>c72520_g1_i1	
MGNCCAAPSTTDSEKKKGKNKPNPFSLDYGGSTPSGNGGYKTTVLENPTGHEIEKTYVLGKEMGRGEFGITYMCTDKSSGEVFACKSISKKKLRTRVDIEDVKREVEIMKHMPPHPNIVSLKDTYEDDNAVHLVMELCEGGELFDRIVARGHYTERAAAGVTRTIVEVIQMCHKHGVMHRDLKPENFLYANKKETAPLKAIDFGLSVFFKPGERFNEIVGSPYYMAPEVLKRNYGPEVDVWSAGVILYILLCGVPPFWAETEQGVAQAIIRSVVDFKRDPWPKVSDTAKDLVKKMLNPDPKLRLTAQEVLDHPWIQNAKKAPNVSLGETVKARLKQFSVMNKLKKRALRVIAEHLSAEEVAGIKQGFDLMDTSKQGKINIVELKAGLQKLGHQIADADLQILMEAGDVDKDGYLNYGEFVAISVHLRKMGNDDHLKDAFAFFDKNQSGYIEVEELREALADEDEANNEEVISAIIHDVDTDKDGKISFEEFTAMMKAGTDWRKASRQYSRERYNNLSLKLFQDGSMDLANNEAR
>c72680_g1_i1	
MGICSSKSKTGATNPNAHTHRPRSAEPNIVYTKSPAPAVQLPARKQPPPPSPKRVFKSDTILGKPFEDVKQHYTMGKELGRGQFGVTYLCTHKSTGQRYACKSILKKKLVTRSDKDDMRKEIQIMQHLSGQANIVEFKGAYEDKQSVHLVMEVCEGGELFDRIITKGHYSERAAASICRSIVNVVHVCHFMGVMHRDLKPENFLLSDNSQNALLKATDFGLSVFIQEGKSYRDVVGSAYYVAPEVLKRKYGKEIDIWSAGVMLYILLSGVPPFWAETEKGIFDAVLEGYIDFESDPWPSISTSAKDLVRRMLTQDPKKRITSAQVLEHPWIREDGNASDKPIDSAVLSRMKQFRAMNKFKKLALKVIAENLSAEEIQGLKSMFLNMDTDKSGTITYEELKTGLARLGSKLTEPEVRQLMEAADVDGNGTIDYIEFITATMHRHKREGEEDLYKAFQHFDTDGSGFITRDELESAMKKYGMGDEATIKEIISEVDTDNDGKINYEEFCTMMRSGTQAAKLF
>c72680_g1_i2	
MGTCISKPKSPSPNQRSPPPATQFPAKKPPPPPSPKRIFKPDTILGKPFEDVKQHYTMGRELGRGQFGVTFLCTQNSTNLKFACKSISKKKLITKGDKEDMRREIQIMQHLSGQPNIVEFKGAYEDKLSVHLVMEVCEGGELFDRIIAKGHYSERAAASICRSIVNVVHVCHFMGVLHRDLKPENFLLSDTSEDASLKAIDFGLSAFIQEGKSYKDIVGSAYYVAPEVLKRKYGKEIDIWSAGVMLYILLSGVPPFWAATEKGIFDEILKGYVDFESDPWPSISSSAKDLVQRMLTLDPKKRITSAQVLEHPWIREDGEASDKPIDSAVLSRMKQFRAMNKFKKLALKVIAENLSAEEIQGLKSMFLNMDTDKSGTITYEELKTGLARLGSKLTEPEVRQLMEAADVDGNGTIDYIEFITATMHRHKREGEEDLYKAFQHFDTDGSGFITRDELESAMKKYGMGDEATIKEIISEVDTDNDGKINYEEFCTMMRSGTQAAKLF
>c74106_g1_i1	
MGNTCVGPNISKNGFIQSVSAAMWRTPSPEDTPPTPNGEQSSTHGKQPESPIPVQNKPPEPITIPKTEKKQEEPPPVKPKKGPQMKRVSSAGLRTDSVLQRKTGSLKEFFTLGKKLGQGQFGITFLCIEKATGEHYACKSIAKRKLLSEEDVEDVRREIQIMHHLAGHPNVIAIKGAYEDAVAVHVVMELCAGGELFDRIIQRGHYTEKKASELTRTIVGVVETCHSLGVMHRDLKPENFLLVDKKEDSLLKTIDFGLSVFFKPGESFNDVVGSPYYVAPEVLRKRYGPEADVWSAGVIVYILLSGVPPFWAETEQGIFEQVLEGDLDFTSDPWPSISEGAKDLVRRMLVRDPKKRLTAHEVLCHPWVQVDGVAPDKPLDSAVLSRMKQFSAMNKLKKMALRVIAESMSEEEIAGLKQMFQMIDTDNSGQITFDELKAGLKRVGANLKESEIYDLMQAADVDNSGTIDYGEFVAATLHLNKIEREDHLFAAFSYFDKDGSGYITADELQHACDEFGIDARLEELIQDVDQDNDGRIDYNEFVAMMQGNSGSAPKKSLDNSFSVKFREAFKL


>c75351_g1_i1	
MGACLSTTKISGSNSNTHHRQPPTATGNQDEGGSNATSHQTKQIHKNQQQKQSTQQQPNGKNKKKDKHSSRNGVIPCGKRTDFGYLKDFDTNYLTGKLLGHGQFGYTYVAVDKVNGDRVAVKKIDKNKMILPIAVEDVKREVKILQALSGHENVVQFHNAYEDASYVYIVMELCEGGELLDRILGKKDSRYSEKDAAIVVRQMLKVAAECHLHGLVHRDMKPENFLFKSKKGDSHLKATDFGLSDFIRPGKKFTDIVGSAYYVAPEVLKRKSGPESDVWSIGVITYILLCGRRPFWDKTEDGIFKEVLRNKPDFRRKPWPTISASAKDFVKKLLVKDPRTRFTAAQALSHPWVREGGNASEIPLDISVLSNMRQFVKYSRLKQFALRALASTLNEEELADLRDQFHAIDVDNSGAISLEEMREALAKDLPWKMKESRVSEILEAIDSNTDGLVDFTEFVAATLHVQQLEEHDTEKWQHLSQGAFEKFDVDKDGFITPEELRMHTGLKGSIDPLLEEADIDKDGKISLAEFRRLLRTASMGSRMIT

>c75948_g1_i1	
MGGCISVANASYIRRTRNSLVNPISEDDIMPETPKSRTPKFVRPNRVLKDSAGKDIFRRYKFGRELGRGEFGVTYECQNIATGEKVACKKISKSKLRAEIDVEDVRREVEIMRHLPVHPNIVSYKDVYEDKDAIYLLMELCEGGELFDRIVAKGHYTERAAALVIKTILEVVKVCHQHGVIHRDLKPENFLYANKGETASLKAIDFGLSIFIEPGVRFREIVGSPYYMAPEVLRRNYGEEIDVWSAGVILYILLCGVPPFWAETEEGIAQAIIKGDINFRRDPWPRVSEDAKNLVKGMLDPNPYERLTVEEALSNHWVQNPHKVPNIPLGEHVRTRIQQFSLMNKFKKKVIRVVAENLPDEQVTGLKQMFHEMDKDNNGSLTFEELKDGLCTIGDQPLDDPDVRMLMEAVSITSGTQMRSKGTSILCSSLEDQQLCILRRYNKLIRSYAT
>c75948_g1_i2	
MGGCISVANASYIRRTRNSLVNPISEDDIMPETPKSRTPKFVRPNRVLKDSAGKDIFRRYKFGRELGRGEFGVTYECQNIATGEKVACKKISKSKLRAEIDVEDVRREVEIMRHLPVHPNIVSYKDVYEDKDAIYLLMELCEGGELFDRIVAKGHYTERAAALVIKTILEVVKVCHQHGVIHRDLKPENFLYANKGETASLKAIDFGLSIFIEPGVRFREIVGSPYYMAPEVLRRNYGEEIDVWSAGVILYILLCGVPPFWAETEEGIAQAIIKGDINFRRDPWPRVSEDAKNLVKGMLDPNPYERLTVEEALSNHWVQNPHKVPNIPLGEHVRTRIQQFSLMNKFKKKVIRVVAENLPDEQVTGLKQMFHEMDKDNNGSLTFEELKDGLCTIGDQPLDDPDVRMLMEAADLDENGVLNCDEFMMIAVHLKRISNDDHLRQAFHHFDKNKNGYIEFDELKESLFEEQQNSHNEKMVQDIIHDADLDKDGRISYPEFAAMMTTGMDWKMASRQYSRVMLNAISVRMFRDQSTIRKY
>c76112_g1_i1	
MGNCTTCLRPDAPASTHYQPPPTPQGKNKNIKQRRPNPYSEPPVPIRVLTDFAHHRTRISDKYILGRELGRGEFGVTYLCTDRETKEAFACKSISKKKLRTAVDVEDVRREVAIMSTLPDHPNIVKLRATYEDHEAVHLVMELCEGGELFDRIIARGHYSERAAAGIAKTVAEVVKMCHENGVIHRDLKPENFLFANKKENSALKAIDFGLSVFFKPGQKFSEIVGSPYYMAPEVLKRNYGPEVDIWSAGVILYILLCGVPPFWAETEQGVALAILRGVIDFKREPWPQISENAKSLVKQMLEPDPKKRLTSQQVLEHPWIQNEKKASNVPLGDIVRTRLKQFSGMNRFKKKALRVIAEHLSIEEIEVIRDMFTLMDSDCDGKVTFDELKAGLKKVGSQLAEPEIKLLMDVADVDGNGVLEYGEFVAVTIHLQKMENDEHFRRAFMFFDKDGSGFIELDELEQVLADESGQADIDVLNEIMKEVDTDKDGQISYEEFVAMMKAGTDWRKASRQYSRERFKSLSVNLMKDGSLRLQDELTGQSVLV

>c79943_g8_i1	
MGNTCRGSFGIKNNTQAFNKPEDQSISTQNQSNNSLDYSPTTLISQHLIAQEFSKDPNPKPQPQPQPQPLPKKESSIMSRHGNSNQAYYVLGHKTDNIRDVYTLGQKLGQGQFGTTYLCTEVSTGVDYACKSISKRKLISREDLEDVRREIQIMHHLAGHKNIVTIKGAYEDPLYVHIVMELCNGGELFDRIIQRGHYSERKAAELTKIIVGVVEACHSLGVMHRDLKPENFLLVNRDDDFSLKAIDFGLSVFFKPGQIFTDVVGSPYYVAPEVLLKHYGPEADVWTAGVILYILLSGVPPFWAETQQGIFDAVLKGYIDFESDPWPLISDSAKDLIKKMLCSRPSDRLTAHEVLCHPWICENGVAPDRALDPAVLSRLKQFSAMNKLKKMALRVIAESLSEEEIAGLREMFKAMDTDNSGAITFDELKAGLRKFGSTLKDTEIRDLMDAADVDNSGTIDYGEFVAATIHLNKLEREEHLVAAFQYFDKDGSGYITVDELQQACADHNMTDFLVEDIIREVDQDNDGRIDYGEFVAMMTKGNAGVGRRTMRNSLNMSMRDAPGAL


>c85443_g1_i1	
MGNICGPSRCSKHGFFGSIWHSLWWSRSPDLIQYEKKRPRNRRHHKNPKFTIPVQNSPPRDPKPNPPAVPYQEIKEHAKQSVKVVIVKQQSKSTQRNATSSVQNPQHKRKKSSVGLLVDKVLKNTNGHLKDHYKLGLKLGHGQFGTTSICIEKKTGKQFACKSIAKRKLVTEEDLEDVRKEVEIMHHLSGHPNVISIKGAYEDAYEVHLVMELCAGGELFDRITKKGQFSEREAAGLLKTIASVIEACHSLGVIHRDLKPENFLFVNRDEESPLKAIDFGLSTFFKPGQIITDVVGSPYYVAPEVLQKYYGPEIDIWSAGVILYVLLSGVPPFWGETENDVFREILVGELDFSFDPWPVISESAKDLISKMLLRDRKNRITAHGVLCHPWINVDGVAPDKPLDPAVLTRLTQFSAMNKLKKMALKVIASKLSEEEIAGLKKMFKTIDADNSGYLTFDELKDGLKSFGADLDESEIHDLIQAADIDNSGTIDYEEFVAATLHYTKVDREDRLFAAFSYFDKDGSGYITLDELQHACKEFGVDGVHLDEIIKEVDQNNDGRIDYSEFVAMMHKGSGSVARNQSKNNFIIGFREPLPVR

>c86489_g1_i1	
MGNCCRSPAAVAREDVKSSNYSGHDHNNKKDKSNAVKKAAIITTVLTEVSKENIEEKYMLDRELGRGEFGVTYLCIDRNSRELLACKSISKRKLRTAVDVEDVRREVAIMKHLPQNSSIVTLREACEDENAVHLVMELCEGGELFDRIVARGHYTERAAAAVTRTILEVVQLCHKHGVIHRDLKPENFLFANKKENSPLKAIDFGLSIFFKPGERFSEIVGSPYYMAPEVLKRNYGPEIDIWSAGVVLYILLCGVPPFWAESEQGVAQAILRGVIDFKREPWPSVSEAAKSLVRQMLEPDPNLRLTAKQVLEHTWLVNAKKAPNVPLGDVVKARLKQFSLMNRFKRKALRVIADFLSNEEVEDIKETFKKIDTDDDGIVTIEELKVGLQKLNTQLAESEVQLLIEAVDTNGKGRLDYGEFVAISLHLKKMANDEHLHKAFSYFDKDSNGYIEPQELQDALMEEDGDADSANVANDIFQEVDTDKDGKISYEEFAAMMKTGTDWRKASRHYSRGRFNSLSVKLMKDGSLNLGSSE
>c86489_g1_i2	
MAPEVLKRNYGPEIDIWSAGVILYILLCGVPPFWEESEQGVAQAILRGLIDFKREPWPSVSEGAKSLVRQMLEPDPKLRLTAKQVLEHSWIQNAKKAPNVPLGDVVKSRLKQFSMMNRFKRKALRVIADFLSNEEVEDIKETFKKIDMDDDGIVTIEELKTGLQKLNTQLVESEVQLLVEAVDTNGKGTLDYSEFVAISLHLKKMANDEHLHKAFSYFDKNSNGYIEPDELRDSLMEDGDEDCSNIANDIFQEVDTDKDGKISYEEFAAMMKTGTDWRKASRHYSRGRFNSLSVKLMKDGSLNLGSSE
>c86489_g1_i3	
MGNCCRSPAAVAREDVKSSNYSGHDHNNKKDKSNAVKKAAIITTVLTEVSKENIEEKYMLDRELGRGEFGVTYLCIDRNSRELLACKSISKRKLRTAVDVEDVRREVAIMKHLPQNSSIVTLREACEDENAVHLVMELCEGGELFDRIVARGHYTERAAAAVTRTILEVVQLCHKHGVIHRDLKPENFLFANKKENSPLKAIDFGLSIFFKPGERFSEIVGSPYYMAPEVLKRNYGPEIDIWSAGVILYILLCGVPPFWEESEQGVAQAILRGLIDFKREPWPSVSEGAKSLVRQMLEPDPKLRLTAKQVLEHSWIQNAKKAPNVPLGDVVKSRLKQFSMMNRFKRKALRVIADFLSNEEVEDIKDTFKKIDTDDDGTVTIEELKTGLQKLNTQLAESEIQLLIEAVDTNGKGTLDYGEFVAISLHMKKMANNEHLHKAFSSFDKDGNGFIEPDELRDALMEDGDDNSADIANDIFQEVDTDKDGKISYDEFAAMMKTGTDWRKASRHYSRGRFNSLSVKLMKDGSLNLGSTE

>c86622_g2_i1	
MSVNCIRSGEMFTDMVGSPYYVAPEVLRKFYSQECDIWSAGVIIYILLSGVPPFWDETEQGIFEQVLKGDLDFASEPWPSISESAKDLVRRMLVRDPKRRLTAPEVLRHPWVQDNGVAPDKPLDSAVLSRLKQFSAMNKIKKIAIRVIAENLSEEEIAGLKEMFKMIDADGSGQITLEELKKGLEKVGANLKDSEIVRLMEAADIDNSGTIDYGEFVAAMLHINKIHKEDHMYAAFSYFDKDGSGYITADELQLACEQFGLGDIHLDEVMRDIDKDNDGRIDYSEFVAMMKEGEFGKHTKSIRLR

>c86622_g2_i2	
MGNNCVGPQRTGFLQSVTAAVWKNRPAENALPPPDSSTQNKNNTNNNNNANDNKPDDSSSKGSEKPRAVQNTPPDTVKMSGQEAAKPAEKAKAPEAKGQEKPKPANNNFKRVASAGVQANSVLQRKTGNLKDVYSVGKKLGQGQFGTTFLCIEKETGKEFACKSIAKRKLTTKEDVEDVRREIQIMHHLAGHPNVISIVGAYEDAVAVHVIMELCAGGELFDRIIQRGHYTEKKAAELARIIVGVVESCHSLGVMHRDLKPENFLFINEQEEAPLKTIDFGLSMFFKPGEMFTDMVGSPYYVAPEVLRKFYSQECDIWSAGVIIYILLSGVPPFWDETEQGIFEQVLKGDLDFASEPWPSISESAKDLVRRMLVRDPKRRLTAPEVLRHPWVQDNGVAPDKPLDSAVLSRLKQFSAMNKIKKIAIRVIAENLSEEEIAGLKEMFKMIDADGSGQITLEELKKGLEKVGANLKDSEIVRLMEAADIDNSGTIDYGEFVAAMLHINKIHKEDHMYAAFSYFDKDGSGYITADELQLACEQFGLGDIHLDEVMRDIDKDNDGRIDYSEFVAMMKEGEFGKHTKSIRLR

>c86680_g3_i3	
MIMKHLRSQRNVVELIDVFEDNRCVHLVMEYCEGGELFEKMKSKGRFSEKIAAQIIGSIMKVVYSLHFMGVMHRDLKPENFLLSKKGGLGFLPCFADYTLLKAIDFGLSAYIDEGKPNQEKVGTAFYVAPEVLRRQQYGKEVDIWSAGVILYMLLTGVPPFYGEKEKEIFDAILNSEKVLDMKNHPWPSISKNAKELVKKMLSVDPKKRPTASDVLKDQWLVENGEATDSPIDSMFLARMKHFKALNEFKKLALKIIADIIPHEELEGLEAMFRNMDTDENKVISCEELESSLARLGSNLGPDEVQLISEAADADGDGCIDYNEFITAMMNFQRFHKKEHLVKAFQHFDKDKNGIISKGELKLALEEYKLGRETIEDIVSEVDTNKDGVISFEEFCAMIRS
>c88390_g1_i1	
MDDVRREIMMLQHLTGQPNIVEFRGAYEDESSVHLVMELCSGGELFDRITKKGSYSEKEAAKIGRQIVNVVHVCHFMGVMHRDLKPENFLMVSQDEDSPLKATDFGLSVFIEQGKIYKEIVGSAYYVAPEVLRRRYGKEIDVWSAGIILYILLSGVPPFWAETEKGIFEEILDGHLDLQSPPWPSISAGAKDLISRMLTKNPKHRITADKALEHPWLKEDGEASEKPMDSAVLIRMKQFRVMNKLKKLALKVIAENLESTEELKGLKQMFNNMDTDGSGSITYEELKTGLTKLGSRLAEAEIQQLMEAADVDKNGTIDYIEFVTATMHRHKLDREENVYKAFQFFDKDNSGFITRDELKHSMTQYGMGDEATIDEILDDVDTDKDGKINYEEFVMMMKKGTVETAKTQGLGL
>c118412_g1_i1	
MGVMHRDLKPENFLLSSKEENSMLKATDFGLSVFIEEGKVLRDIVGSAYYVAPEVLRRSYGKEIDIWSAGVMLYILLSGVPPFWAETEKGIFDAILEGVIDFETDPWPSISGSAKDLVRKMLTQDPKKRITSAQVLEHPWLREGGEALDKPIDSAVLSRMKQFRAMNKLKKLALKVIAESMSEEEIKGLKAMFVNMDTDKSGSITYEELKTGLARLGSKLSEAEVKQLMEAADVDGNGTIDYIEFITATMHRHRLERDEHLYKAFCHFDTDNSGYITRDELETAMKEYGMGDEATIKDIISEVDTDNDGRINYEEFCTMMRSGPAHQAKLF
>c51437_g1_i1
MGNTCVGPNISKNGFIQSVSAAMWRTPPPEDTPPTPNGEQSSTHGKQPESPIPVQNKPPEPITIPKTEKKQEEPPPVKPKKGPQMKRVSSAGLRTDSVLQRKTGSLKEFFTLGKKLGQGQFGITFLCIEKATGEHYACKSIAKRKLLSEEDVEDVRREIQIMHHLAGHPNVIAIKGAYEDAVAVHVVMELCAGGELFDRIIQRGHYTEKKASELTRTIVGVVETCHSLGVMHRDLKPENFLLVDKKEDSLLKTIDFGLSVFFKPGESFNDVVGSPYYVAPEVLRKRYGPEADVWSAGVIVYILLSGVPPFWAETEQGIFEQVLEGDLDFTSDPWPSISEGAKDLVRRMLVRDPKKRLTAHEVLCRPWVQVDGVAPDKPLDSAVLSRMKQFSAMNKLKKMALRVIAESMSEEEIAGLKQMFQMIDTDNSGQITFDELKAGLKRVGANLKESEIYDLMQAADVDNSGTIDYGEFVAATLHLNKIEREDHLFAAFSYFDKDGSGYITADELQHACDEFGIDARLEELIQDVDQDNDGRIDYNEFVAMMQGNSGSAPKKSLDNS
FSVKFREAFKL
